# Supplementary material for: Long-term survival of Dehalococcoides mccartyi strains in mixed cultures under electron acceptor and ammonium limitation
Source: FEMS Microbes. 2022 Jul 8;3:xtac021. doi: 10.1093/femsmc/xtac021 (PMC10117805; doi:10.1093/femsmc/xtac021)
Supplement: xtac021_Supplemental_File [file xtac021_supplemental_file.zip]

Archive with 2 entries (2 files):
- Supplemental_Information_Morson.xlsx
- Supplemental_Information_Morson.docx
